# Supplementary material for: Red Cell Distribution Width and Mortality in Patients Undergoing Percutaneous Coronary Intervention
Source: Biomedicines. 2021 Dec 26;10(1):45. doi: 10.3390/biomedicines10010045 (PMC8772904; doi:10.3390/biomedicines10010045)
Supplement: Supplementary file 1 [file biomedicines-10-00045-s001.zip]

Archive with 2 entries (2 files):
- supplemenatary tables.pdf
- Supplementary Figure 1.tiff
